# Supplementary material for: Expanding the Chemical Space of Arsenicin A-C Related Polyarsenicals and Evaluation of Some Analogs as Inhibitors of Glioblastoma Stem Cell Growth
Source: Mar Drugs. 2023 Mar 17;21(3):186. doi: 10.3390/md21030186 (PMC10051910; doi:10.3390/md21030186)
Supplement: Supplementary file 1 [file marinedrugs-21-00186-s001.zip]

Archive with 1 entries (1 files):
- marinedrugs-2235035-supplementary.pdf
